# Supplementary material for: Functional analyses and integrated mechanisms of cellular destruction by L-amino acid oxidase
Source: Cell Death Dis. 2025 Nov 20;17(1):48. doi: 10.1038/s41419-025-08187-7 (PMC12811378; doi:10.1038/s41419-025-08187-7)
Supplement: Supplementary file 2 — TableS1 [file 41419_2025_8187_MOESM2_ESM.xlsx]

## Sheet: Sheet1
	Primer sequences used for cloning
	Name of primer	Primer sequence	Tm (˚C)
	LAAO-R90A-R	5’- CAT GGG CCC GAG ATT GGC ATA CCA GCC -3’	58
	LAAO-R90A-F	5’- GCC TTA CCT GAG AAA CAC AGG ATT GTC CGG G -3’
	LAAO-N172A-R	5’- AGT CCT TCT TAA TTC TTC TAC AGC CTT TTG GAG GG -3’
	LAAO-N172A-F	5’- GCC TGC AGC TAC ATG CTA AAT AAA TAT GAC ACC TAC TC -3’
	LAAO-H223A-R	5’- TTT CAG GCT TTC AAT AAA AGA CAC ATA ATA GCC AGA ATC TTC -3’
	LAAO-H223A-F	5’- GCC GAT GAT ATC TTT GCT TAT GAA AAA AGA TTT GAT GAA ATT GTT GG -3’
	LAAO-R322A-R	5’- GTA GTG GAC AGA CCG CAA AGC ATG CGC -3’	60
	LAAO-R322A-F	5’- GCA AGT GGC ACC AAG ATC TTC CTC ACT TGC AC -3’
	LAAO-Y372A-R	5’- GGC GGC TAT AAT AAC CCC AAC TCC ATT AGG AAA GTT-3’
	LAAO-Y372A-F	5’- GGC ATT GGT GAT GAT GCC AAT TAC TTT CAA GCT CTT G -3’
