# Supplementary material for: Functional analyses and integrated mechanisms of cellular destruction by L-amino acid oxidase
Source: Cell Death Dis. 2025 Nov 20;17(1):48. doi: 10.1038/s41419-025-08187-7 (PMC12811378; doi:10.1038/s41419-025-08187-7)
Supplement: Supplementary file 3 — Supplementary File S1 [file 41419_2025_8187_MOESM3_ESM.xlsx]

## Sheet: Sample size
	Supplementary Materials for
	Functional analyses and integrated mechanisms of cell death by L-amino acid oxidase
	Krisna Prak, Christin Luft, Eliona Tsefou, Carlos Chávez-Olórtegui, Janos Kriston-Vizi, Robin Kettler, Vania M. M. Braga
	Sample Size and Replicates
	Figure 1H	Nucleus ROS intensity: LAAOWT (280 nM)
				1st Replicate					2nd Replicate					3rd Replicate			Total number of images					Statistic value obtained as			Statistic bar representation as
	Time (h)	Untreated	0.5	1.5	3	6	Untreated	0.5	1.5	3	6	Untreated	0.5	1.5	3	6	Untreated	0.5	1.5	3	6	Mean of CellRox Green intensity per nucleus area in the image			Mean with standard deviation
	Number of images	58	56	58	56	50	66	66	66	68	45	57	56	59	54	55	181	178	183	178	150
	Figure 1H	Nucleus ROS intensity: LAAOR90A (280 nM)
				1st Replicate					2nd Replicate					3rd Replicate			Total number of images					Statistic value obtained as			Statistic bar representation as
	Time (h)	Untreated	0.5	1.5	3	6	Untreated	0.5	1.5	3	6	Untreated	0.5	1.5	3	6	Untreated	0.5	1.5	3	6	Mean of CellRox Green intensity per nucleus area in the image			Mean with standard deviation
	Number of images	58	57	60	60	58	66	62	64	60	66	57	58	57	60	58	181	177	181	180	182
	Figure 2D	Autophagy index: Untreated sample (UT)
		1st Replicate																							2nd Replicate																							3rd Replicate
	Time (h)	0.1	0.5	1	1.5	2	2.5	3	3.5	4	4.5	5	5.5	6	6.5	7	7.5	8	8.5	9	9.5	10	10.5	11	0.1	0.5	1	1.5	2	2.5	3	3.5	4	4.5	5	5.5	6	6.5	7	7.5	8	8.5	9	9.5	10	10.5	11	0.1	0.5
	Number of images	12	12	12	12	12	12	12	12	12	12	12	12	12	12	12	12	12	12	12	12	12	12	12	12	12	12	12	12	12	12	12	12	12	12	12	12	12	12	12	12	12	12	12	12	12	12	0	14
	Figure 2D	Autophagy index: LAAOWT (WT)
		1st Replicate																							2nd Replicate																							3rd Replicate
	Time (h)	0.1	0.5	1	1.5	2	2.5	3	3.5	4	4.5	5	5.5	6	6.5	7	7.5	8	8.5	9	9.5	10	10.5	11	0.1	0.5	1	1.5	2	2.5	3	3.5	4	4.5	5	5.5	6	6.5	7	7.5	8	8.5	9	9.5	10	10.5	11	0.1	0.5
	Number of images	18	18	18	18	18	18	18	12	18	18	18	18	18	18	18	18	18	18	18	18	18	18	18	18	18	18	18	18	18	18	18	18	18	18	18	18	18	18	18	18	18	18	18	18	18	18	0	21
	Figure 2D	Autophagy index: LAAOR90A (R90A)
		1st Replicate																							2nd Replicate																							3rd Replicate
	Time (h)	0.1	0.5	1	1.5	2	2.5	3	3.5	4	4.5	5	5.5	6	6.5	7	7.5	8	8.5	9	9.5	10	10.5	11	0.1	0.5	1	1.5	2	2.5	3	3.5	4	4.5	5	5.5	6	6.5	7	7.5	8	8.5	9	9.5	10	10.5	11	0.1	0.5
	Number of images	18	18	18	18	18	18	18	12	18	18	18	18	18	18	18	18	18	18	18	18	18	18	18	18	18	18	18	18	18	18	18	18	18	18	18	18	18	18	18	18	18	18	18	18	18	18	0	21
	Figure 2D	Autophagy index: Chloroquine (CQ)
		1st Replicate																							2nd Replicate																							3rd Replicate
	Time (h)	0.1	0.5	1	1.5	2	2.5	3	3.5	4	4.5	5	5.5	6	6.5	7	7.5	8	8.5	9	9.5	10	10.5	11	0.1	0.5	1	1.5	2	2.5	3	3.5	4	4.5	5	5.5	6	6.5	7	7.5	8	8.5	9	9.5	10	10.5	11	0.1	0.5
	Number of images	12	12	12	12	12	12	12	0	12	12	12	12	12	12	12	12	12	12	12	12	12	12	12	12	12	12	12	12	12	12	12	12	12	12	12	12	12	12	12	12	12	12	12	12	12	12	0	14
	Figure 2D	Autophagy index: Chloroquine + LAAOWT(CQ+WT)
		1st Replicate																							2nd Replicate																							3rd Replicate
	Time (h)	0.1	0.5	1	1.5	2	2.5	3	3.5	4	4.5	5	5.5	6	6.5	7	7.5	8	8.5	9	9.5	10	10.5	11	0.1	0.5	1	1.5	2	2.5	3	3.5	4	4.5	5	5.5	6	6.5	7	7.5	8	8.5	9	9.5	10	10.5	11	0.1	0.5
	Number of images	12	12	12	12	12	12	12	12	12	12	12	12	12	12	12	12	12	12	12	12	12	12	12	12	12	12	12	12	12	12	12	12	12	12	12	12	12	12	12	12	12	12	12	12	12	12	0	14
	Figure 3C	Lysosome number: LAAOWT (28 nM)
				1st Replicate					2nd Replicate					3rd Replicate			Total number of images					Statistic value obtained as			Statistic bar representation as
	Time (h)	Untreated	0.5	1.5	3	6	Untreated	0.5	1.5	3	6	Untreated	0.5	1.5	3	6	Untreated	0.5	1.5	3	6	Mean of lysosome number per cell in the image			Mean with standard deviation
	Number of images	139	136	136	137	123	78	78	69	52	68	258	191	168	148	160	475	405	373	337	351
	Figure 3C	Lysosome number: LAAOR90A (28 nM)
				1st Replicate					2nd Replicate					3rd Replicate			Total number of images					Statistic value obtained as			Statistic bar representation as
	Time (h)	Untreated	0.5	1.5	3	6	Untreated	0.5	1.5	3	6	Untreated	0.5	1.5	3	6	Untreated	0.5	1.5	3	6	Mean of lysosome number per cell in the image			Mean with standard deviation
	Number of images	103	47	46	49	50	109	49	57	57	55	119	60	45	47	36	331	156	148	153	141
	Figure 3D	Lysosome size: LAAOWT (28 nM)
				1st Replicate					2nd Replicate					3rd Replicate			Total number of images					Statistic value obtained as			Statistic bar representation as
	Time (h)	Untreated	0.5	1.5	3	6	Untreated	0.5	1.5	3	6	Untreated	0.5	1.5	3	6	Untreated	0.5	1.5	3	6	Mean of each lysosome size in the image			Mean with standard deviation
	Number of images	159	157	149	132	146	46	56	54	44	44	270	191	168	146	173	475	404	371	322	363
	Figure 3D	Lysosome size: LAAOR90A (28 nM)
				1st Replicate					2nd Replicate					3rd Replicate			Total number of images					Statistic value obtained as			Statistic bar representation as
	Time (h)	Untreated	0.5	1.5	3	6	Untreated	0.5	1.5	3	6	Untreated	0.5	1.5	3	6	Untreated	0.5	1.5	3	6	Mean of each lysosome size in the image			Mean with standard deviation
	Number of images	56	46	46	49	49	53	50	57	56	55	109	60	60	60	60	218	156	163	165	164
	Figure 4A	Nucleus number: LAAOWT (28 nM)
				1st Replicate					2nd Replicate					3rd Replicate			Total number of images					Statistic value obtained as			Statistic bar representation as
	Time (h)	Untreated	0.5	1.5	3	6	Untreated	0.5	1.5	3	6	Untreated	0.5	1.5	3	6	Untreated	0.5	1.5	3	6	Number of nucleus in the image			Mean with standard deviation
	Number of images	57	71	79	76	59	80	80	80	80	80	80	80	80	80	80	217	231	239	236	219
	Figure 4B	Nucleus number: LAAOWT (280 nM)
				1st Replicate					2nd Replicate					3rd Replicate			Total number of images					Statistic value obtained as			Statistic bar representation as
	Time (h)	Untreated	0.5	1.5	3	6	Untreated	0.5	1.5	3	6	Untreated	0.5	1.5	3	6	Untreated	0.5	1.5	3	6	Number of nucleus in the image			Mean with standard deviation
	Number of images	60	60	60	60	60	80	80	80	80	80	60	60	60	60	60	200	200	200	200	200
	Figure 4B	Nucleus number: LAAOR90A (280 nM)
				1st Replicate					2nd Replicate					3rd Replicate			Total number of images					Statistic value obtained as			Statistic bar representation as
	Time (h)	Untreated	0.5	1.5	3	6	Untreated	0.5	1.5	3	6	Untreated	0.5	1.5	3	6	Untreated	0.5	1.5	3	6	Number of nucleus in the image			Mean with standard deviation
	Number of images	60	60	60	60	60	80	80	80	80	80	60	60	60	60	60	200	200	200	200	200
	Figure 4D	Mitotracker intensity: LAAOWT (28 nM)
				1st Replicate					2nd Replicate					3rd Replicate			Total number of images					Statistic value obtained as			Statistic bar representation as
	Time (h)	Untreated	0.5	1.5	3	6	Untreated	0.5	1.5	3	6	Untreated	0.5	1.5	3	6	Untreated	0.5	1.5	3	6	Mean of mitotracker intensity per mitochondria area in the image			Mean with standard deviation
	Number of images	57	71	79	76	59	80	80	80	80	80	80	80	80	80	80	217	231	239	236	219
	Figure 4E	Mitotracker intensity: LAAOWT (280 nM)
				1st Replicate					R2					3rd Replicate			Total number of images					Statistic value obtained as			Statistic bar representation as
	Time (h)	Untreated	0.5	1.5	3	6	Untreated	0.5	1.5	3	6	Untreated	0.5	1.5	3	6	Untreated	0.5	1.5	3	6	Mean of mitotracker intensity per mitochondria area in the image			Mean with standard deviation
	Number of images	58	56	56	56	50	66	66	66	68	45	57	56	59	54	55	181	178	181	178	150
	Figure 4E	Mitotracker intensity: LAAOR90A (280 nM)
				1st Replicate					2nd Replicate					3rd Replicate			Total number of images					Statistic value obtained as			Statistic bar representation as
	Time (h)	Untreated	0.5	1.5	3	6	Untreated	0.5	1.5	3	6	Untreated	0.5	1.5	3	6	Untreated	0.5	1.5	3	6	Mean of mitotracker intensity per mitochondria area in the image			Mean with standard deviation
	Number of images	58	57	60	60	58	66	62	64	60	66	57	58	57	60	58	181	177	181	180	182
	Figure 4F	Mitochondrial size: LAAOWT (28 nM)
				1st Replicate					2nd Replicate					3rd Replicate			Total number of images					Statistic value obtained as			Statistic bar representation as
	Time (h)	Untreated	0.5	1.5	3	6	Untreated	0.5	1.5	3	6	Untreated	0.5	1.5	3	6	Untreated	0.5	1.5	3	6	Mean of each mitochondria area in the image			Mean with standard deviation
	Number of images	57	71	79	76	59	80	80	80	80	80	80	80	80	80	80	217	231	239	236	219
	Figure 4G	Mitochondrial size: LAAOWT (280 nM)
				1st Replicate					2nd Replicate					3rd Replicate			Total number of images					Statistic value obtained as			Statistic bar representation as
	Time (h)	Untreated	0.5	1.5	3	6	Untreated	0.5	1.5	3	6	Untreated	0.5	1.5	3	6	Untreated	0.5	1.5	3	6	Mean of each mitochondria area in the image			Mean with standard deviation
	Number of images	58	56	56	56	50	66	66	66	68	45	57	56	59	54	55	181	178	181	178	150
	Figure 4G	Mitochondrial size: LAAOR90A (280 nM)
				1st Replicate					2nd Replicate					3rd Replicate			Total number of images					Statistic value obtained as			Statistic bar representation as
	Time (h)	Untreated	0.5	1.5	3	6	Untreated	0.5	1.5	3	6	Untreated	0.5	1.5	3	6	Untreated	0.5	1.5	3	6	Mean of each mitochondria area in the image			Mean with standard deviation
	Number of images	58	57	60	60	58	66	62	64	60	66	57	58	57	60	58	181	177	181	180	182
	Figure 5B	Mitochondrial feret length: LAAOWT (28 nM)
				1st Replicate					2nd Replicate					3rd Replicate			Total number of images					Statistic value obtained as			Statistic bar representation as
	Time (h)	Untreated	0.5	1.5	3	6	Untreated	0.5	1.5	3	6	Untreated	0.5	1.5	3	6	Untreated	0.5	1.5	3	6	Mean of each mitochondria feret length in the image			Mean with standard deviation
	Number of images	57	71	79	76	59	80	80	80	80	80	80	80	80	80	80	217	231	239	236	219
	Figure 5C	Mitochondrial feret length: LAAOWT (280 nM)
				1st Replicate					2nd Replicate					3rd Replicate			Total number of images					Statistic value obtained as			Statistic bar representation as
	Time (h)	Untreated	0.5	1.5	3	6	Untreated	0.5	1.5	3	6	Untreated	0.5	1.5	3	6	Untreated	0.5	1.5	3	6	Mean of each mitochondria feret length in the image			Mean with standard deviation
	Number of images	58	56	56	56	50	66	66	66	68	45	57	56	59	54	55	181	178	181	178	150
	Figure 5C	Mitochondrial feret length: LAAOR90A (280 nM)
				1st Replicate					2nd Replicate					3rd Replicate			Total number of images					Statistic value obtained as			Statistic bar representation as
	Time (h)	Untreated	0.5	1.5	3	6	Untreated	0.5	1.5	3	6	Untreated	0.5	1.5	3	6	Untreated	0.5	1.5	3	6	Mean of each mitochondria feret length in the image			Mean with standard deviation
	Number of images	58	57	60	60	58	66	62	64	60	66	57	58	57	60	58	181	177	181	180	182
	Figure 5D	Mitochondrial fragment number: LAAOWT (28 nM)
				1st Replicate					2nd Replicate					3rd Replicate			Total number of images					Statistic value obtained as			Statistic bar representation as
	Time (h)	Untreated	0.5	1.5	3	6	Untreated	0.5	1.5	3	6	Untreated	0.5	1.5	3	6	Untreated	0.5	1.5	3	6	Mean of mitochondria fragent number per cell in the image			Mean with standard deviation
	Number of images	57	71	79	76	59	80	80	80	80	80	80	80	80	80	80	217	231	239	236	219
	Figure 5E	Mitochondrial fragment number: LAAOWT (280 nM)
				1st Replicate					R2					3rd Replicate			Total number of images					Statistic value obtained as			Statistic bar representation as
	Time (h)	0	0.5	1.5	3	6	0	0.5	1.5	3	6	0	0.5	1.5	3	6	0	0.5	1.5	3	6	Mean of mitochondria fragent number per cell in the image			Mean with standard deviation
	Number of images	58	56	56	56	50	66	66	66	68	45	57	56	59	54	55	181	178	181	178	150
	Figure 5E	Mitochondrial fragment number: LAAOR90A (280 nM)
				1st Replicate					2nd Replicate					3rd Replicate			Total number of images					Statistic value obtained as			Statistic bar representation as
	Time (h)	Untreated	0.5	1.5	3	6	Untreated	0.5	1.5	3	6	Untreated	0.5	1.5	3	6	Untreated	0.5	1.5	3	6	Mean of mitochondria fragent number per cell in the image			Mean with standard deviation
	Number of images	58	57	60	60	58	66	62	64	60	66	57	58	57	60	58	181	177	181	180	182
	Figure 6A	Ratio OCR/ECAR (media containing glucose): Untreated (UT)
				1st Replicate					2nd Replicate					3rd Replicate			Total number of images					Statistic value obtained as			Statistic bar representation as
	Time (h)	0	0.5	1.5	3	4.5	0	0.5	1.5	3	4.5	0	0.5	1.5	3	4.5	0	0.5	1.5	3	4.5	Mean value of the measurement			Mean with standard deviation
	Number of images	9	5	5	5	5	6	5	5	4	4	6	5	5	5	5	21	15	15	14	14
	Figure 6A	Ratio OCR/ECAR (media containing glucose): LAAOWT (WT)
			1st Replicate				2nd Replicate				3rd Replicate							Statistic value obtained as			Statistic bar representation as
	Time (h)	0.5	1.5	3	4.5	0.5	1.5	3	4.5	0.5	1.5	3	4.5	0.5	1.5	3	4.5	Mean value of the measurement			Mean with standard deviation
	Number of images	5	5	5	5	5	5	5	4	5	5	5	5	15	15	15	14
	Figure 6A	Ratio OCR/ECAR (media containing glucose): LAAOR90A (R90A)
			1st Replicate				2nd Replicate				3rd Replicate							Statistic value obtained as			Statistic bar representation as
	Time (h)	0.5	1.5	3	4.5	0.5	1.5	3	4.5	0.5	1.5	3	4.5	0.5	1.5	3	4.5	Mean value of the measurement			Mean with standard deviation
	Number of images	5	5	5	5	4	4	5	4	5	5	5	5	14	14	15	14
	Figure 6B	Ratio OCR/ECAR (media containing no glucose): Untreated (UT)
				1st Replicate					2nd Replicate					3rd Replicate			Total number of images					Statistic value obtained as			Statistic bar representation as
	Time (h)	0	0.5	1.5	3	4.5	0	0.5	1.5	3	4.5	0	0.5	1.5	3	4.5	0	0.5	1.5	3	4.5	Mean value of the measurement			Mean with standard deviation
	Number of images	8	5	5	5	5	6	5	5	5	5	2	4	5	5	5	16	14	15	15	15
	Figure 6B	Ratio OCR/ECAR (media containing no glucose): LAAOWT (WT)
			1st Replicate				2nd Replicate				3rd Replicate							Statistic value obtained as			Statistic bar representation as
	Time (h)	0.5	1.5	3	4.5	0.5	1.5	3	4.5	0.5	1.5	3	4.5	0.5	1.5	3	4.5	Mean value of the measurement			Mean with standard deviation
	Number of images	5	4	5	4	5	5	5	5	5	5	5	5	15	14	15	14
	Figure 6B	Ratio OCR/ECAR (media containing no glucose): LAAOR90A (R90A)
			1st Replicate				2nd Replicate				3rd Replicate							Statistic value obtained as			Statistic bar representation as
	Time (h)	0.5	1.5	3	4.5	0.5	1.5	3	4.5	0.5	1.5	3	4.5	0.5	1.5	3	4.5	Mean value of the measurement			Mean with standard deviation
	Number of images	5	5	5	5	5	5	5	5	4	5	5	5	14	15	15	15
	Figure 6C-D							Mito stress test: Untreated (UT)
				1st Replicate					2nd Replicate					3rd Replicate			Total number of images					Statistic value obtained as			Statistic bar representation as
	Time (h)	0	0.5	1.5	3	4.5	0	0.5	1.5	3	4.5	0	0.5	1.5	3	4.5	0	0.5	1.5	3	4.5	Mean value of the measurement			Mean with standard deviation
	Number of images	9	5	5	5	5	6	5	5	4	4	6	5	5	5	5	21	15	15	14	14
	Figure 6C-D					Mito stress test: LAAOWT (WT)
			1st Replicate				2nd Replicate				3rd Replicate							Statistic value obtained as			Statistic bar representation as
	Time (h)	0.5	1.5	3	4.5	0.5	1.5	3	4.5	0.5	1.5	3	4.5	0.5	1.5	3	4.5	Mean value of the measurement			Mean with standard deviation
	Number of images	5	5	5	5	5	5	5	4	5	5	5	5	15	15	15	14
	Figure 6C-D					Mito stress test: LAAOR90A (R90A)
			1st Replicate				2nd Replicate				3rd Replicate							Statistic value obtained as			Statistic bar representation as
	Time (h)	0.5	1.5	3	4.5	0.5	1.5	3	4.5	0.5	1.5	3	4.5	0.5	1.5	3	4.5	Mean value of the measurement			Mean with standard deviation
	Number of images	5	5	5	5	4	4	5	4	5	5	5	5	14	14	15	14
	Figure 6E-F							Glycolysis stress test: Untreated (UT)
				1st Replicate					2nd Replicate					3rd Replicate			Total number of images					Statistic value obtained as			Statistic bar representation as
	Time (h)	0	0.5	1.5	3	4.5	0	0.5	1.5	3	4.5	0	0.5	1.5	3	4.5	0	0.5	1.5	3	4.5	Mean of nucleus area in the image			Mean with standard deviation
	Number of images	8	5	5	5	5	6	5	5	5	5	2	4	5	5	5	16	14	15	15	15
	Figure 6E-F					Glycolysis stress test: LAAOWT (WT)
			1st Replicate				2nd Replicate				3rd Replicate							Statistic value obtained as			Statistic bar representation as
	Time (h)	0.5	1.5	3	4.5	0.5	1.5	3	4.5	0.5	1.5	3	4.5	0.5	1.5	3	4.5	Mean of value of the measurement			Mean with standard deviation
	Number of images	5	4	5	4	5	5	5	5	5	5	5	5	15	14	15	14
	Figure 6E-F					Glycolysis stress test: LAAOR90A (R90A)
			1st Replicate				2nd Replicate				3rd Replicate							Statistic value obtained as			Statistic bar representation as
	Time (h)	0.5	1.5	3	4.5	0.5	1.5	3	4.5	0.5	1.5	3	4.5	0.5	1.5	3	4.5	Mean of value of the measurement			Mean with standard deviation
	Number of images	5	5	5	5	5	5	5	5	4	5	5	5	14	15	15	15
	Figure 7D	Mitophagy index: LAAOWT (12.25 nM)
		1st Replicate							2nd Replicate							3rd Replicate							Total number of images							Statistic value obtained as			Statisticc error bands representation as
	Time (h)	0.1	1	2	3	4	5	6	0.1	1	2	3	4	5	6	0.1	1	2	3	4	5	6	0.1	1	2	3	4	5	6	Mean of mitophagy index in the field of view			Mean with 95% degree of confidence
	Number of images	9	9	9	7	8	8	3	8	9	9	8	9	8	9	9	9	8	7	6	4	5	26	27	26	22	23	20	17
	Figure 7D	Mitophagy index: LAAOR90A (12.25 nM)
		1st Replicate							2nd Replicate							3rd Replicate							Total number of images							Statistic value obtained as			Statisticc error bands representation as
	Time (h)	0.1	1	2	3	4	5	6	0.1	1	2	3	4	5	6	0.1	1	2	3	4	5	6	0.1	1	2	3	4	5	6	Mean of mitophagy index in the field of view			Mean with 95% degree of confidence
	Number of images	9	9	9	9	9	9	9	6	8	8	8	8	9	7	8	9	9	9	9	9	9	23	26	26	26	26	27	25
	Figure 7D	Mitophagy index: H2O2 (1 mM)
		1st Replicate							2nd Replicate							3rd Replicate							Total number of images							Statistic value obtained as			Statistic bar representation as
	Time (h)	0.1	1	2	3	4	5	6	0.1	1	2	3	4	5	6	0.1	1	2	3	4	5	6	0.1	1	2	3	4	5	6	Mean of mitophagy index in the field of view			Mean with standard deviation
	Number of images	8	9	7	-	-	-	-	8	8	6	-	-	-	-	2	3	-	-	-	-	-	18	20	13	-	-	-	-
	Figure 7D	Mitophagy index: Oligomycin (10 µM)
		1st Replicate							2nd Replicate							3rd Replicate							Total number of images							Statistic value obtained as			Statisticc error bands representation as
	Time (h)	0.1	1	2	3	4	5	6	0.1	1	2	3	4	5	6	0.1	1	2	3	4	5	6	0.1	1	2	3	4	5	6	Mean of mitophagy index in the field of view			Mean with 95% degree of confidence
	Number of images	9	9	9	8	9	9	9	9	9	9	9	9	9	9	6	8	9	8	9	8	8	24	26	27	25	27	26	26
	Figure 7E	Number of cell: LAAOWT (12.25 nM)
		1st Replicate							2nd Replicate							3rd Replicate							Total number of images							Statistic value obtained as			Statisticc error bands representation as
	Time (h)	0.1	1	2	3	4	5	6	0.1	1	2	3	4	5	6	0.1	1	2	3	4	5	6	0.1	1	2	3	4	5	6	Mean of cell number remain attaching to the bottom of plate in the field of view			Mean with 95% degree of confidence
	Number of images	9	9	9	9	9	9	9	9	9	9	9	9	9	9	9	9	9	7	9	9	9	27	27	27	25	27	27	27
	Figure 7E	Number of cell: LAAOR90A (12.25 nM)
		1st Replicate							2nd Replicate							3rd Replicate							Total number of images							Statistic value obtained as			Statisticc error bands representation as
	Time (h)	0.1	1	2	3	4	5	6	0.1	1	2	3	4	5	6	0.1	1	2	3	4	5	6	0.1	1	2	3	4	5	6	Mean of cell number remain attaching to the bottom of plate in the field of view			Mean with 95% degree of confidence
	Number of images	9	9	9	9	9	9	9	9	9	9	9	9	9	7	9	9	9	9	9	9	9	27	27	27	27	27	27	25
	Figure 7E	Number of cell: H2O2 (1 mM)
		1st Replicate							2nd Replicate							3rd Replicate							Total number of images							Statistic value obtained as			Statistic bar representation as
	Time (h)	0.1	1	2	3	4	5	6	0.1	1	2	3	4	5	6	0.1	1	2	3	4	5	6	0.1	1	2	3	4	5	6	Mean of cell number remain attaching to the bottom of plate in the field of view			Mean with standard deviation
	Number of images	9	9	9	9	-	-	-	9	9	9	9	-	-	-	9	9	9	9	-	-	-	27	27	27	27	-	-	-
	Figure 7E	Number of cell: Oligomycin (10 µM)
		1st Replicate							2nd Replicate							3rd Replicate							Total number of images							Statistic value obtained as			Statisticc error bands representation as
	Time (h)	0.1	1	2	3	4	5	6	0.1	1	2	3	4	5	6	0.1	1	2	3	4	5	6	0.1	1	2	3	4	5	6	Mean of cell number remain attaching to the bottom of plate in the field of view			Mean with 95% degree of confidence
	Number of images	9	9	9	9	9	9	9	9	9	9	9	9	9	9	9	9	9	9	9	9	9	27	27	27	27	27	27	27
[truncated: 46 more columns]

## Sheet: Data Distribution
	Supplementary Materials for
	Functional analyses and integrated mechanisms of cell death by L-amino acid oxidase
	Krisna Prak, Christin Luft, Eliona Tsefou, Carlos Chávez-Olórtegui, Janos Kriston-Vizi, Robin Kettler, Vania M. M. Braga
	Detail on Data Distribution using Shapiro-Wilk normality test (Normality and Lognomality tests, GraphPad Prism 9.4)
	Passed normality test if alpha ≥ 0.05
	Fig. 1H: ROS intensity
	sample	untreated	LAAO WT				LAAO R90A
	time	0h	0.5h	1.5h	3.0h	6.0h	0.5h	1.5h	3.0h	6.0h
	normal distribution	no	no	no	no	no	no	yes	no	no
	Fig. 2B: Autophagosome (LC3 number)
	sample	untreated	LAAO WT				LAAO R90A
	time	0h	0.5h	1.5h	3.0h	6.0h	0.5h	1.5h	3.0h	6.0h
	normal distribution	no	no	no	no	no	no	no	no	no
	Fig. 2D: Autophagy flux index of HepG2
	sample	untreated	LAAO WT	LAAO R90A	CQ	CQ+WT
	normal distribution	Yes	Yes	Yes	Yes	Yes
	Fig. 3C: Lysosome number
	sample	untreated	LAAO WT				LAAO R90A
	time	0h	0.5h	1.5h	3.0h	6.0h	0.5h	1.5h	3.0h	6.0h
	normal distribution	no	no	no	no	no	no	no	no	no
	Fig. 3D: Lysosome size
	sample	untreated	LAAO WT				LAAO R90A
	time	0h	0.5h	1.5h	3.0h	6.0h	0.5h	1.5h	3.0h	6.0h
	normal distribution	no	no	no	no	no	no	no	no	no
	Fig. 4A: Nucleus number
	sample	untreated	LAAO WT				LAAO R90A
	time	0h	0.5h	1.5h	3.0h	6.0h	0.5h	1.5h	3.0h	6.0h
	normal distribution	no	no	no	no	no
	Fig. 4B: Nucleus number
	sample	untreated	LAAO WT				LAAO R90A
	time	0h	0.5h	1.5h	3.0h	6.0h	0.5h	1.5h	3.0h	6.0h
	normal distribution	no	no	no	no	no	no	no	no	no
	Fig. 4D: Mitocondria intensity
	sample	untreated	LAAO WT				LAAO R90A
	time	0h	0.5h	1.5h	3.0h	6.0h	0.5h	1.5h	3.0h	6.0h
	normal distribution	no	no	no	no	no
	Fig. 4E: Mitocondria intensity
	sample	untreated	LAAO WT				LAAO R90A
	time	0h	0.5h	1.5h	3.0h	6.0h	0.5h	1.5h	3.0h	6.0h
	normal distribution	no	no	no	no	no	no	no	no	no
	Fig. 4F: Mitocondria size
	sample	untreated	LAAO WT				LAAO R90A
	time	0h	0.5h	1.5h	3.0h	6.0h	0.5h	1.5h	3.0h	6.0h
	normal distribution	no	no	no	no	no
	Fig. 4G: Mitocondria size
	sample	untreated	LAAO WT				LAAO R90A
	time	0h	0.5h	1.5h	3.0h	6.0h	0.5h	1.5h	3.0h	6.0h
	normal distribution	no	no	no	no	no	no	no	no	no
	Fig. 5B: Mitocondria feret length
	sample	untreated	LAAO WT				LAAO R90A
	time	0h	0.5h	1.5h	3.0h	6.0h	0.5h	1.5h	3.0h	6.0h
	normal distribution	yes	no	no	no	no
	Fig. 5C: Mitocondria feret length
	sample	untreated	LAAO WT				LAAO R90A
	time	0h	0.5h	1.5h	3.0h	6.0h	0.5h	1.5h	3.0h	6.0h
	normal distribution	no	yes	no	yes	no	no	no	yes	no
	Fig. 5D: Mitocondria fragment number
	sample	untreated	LAAO WT				LAAO R90A
	time	0h	0.5h	1.5h	3.0h	6.0h	0.5h	1.5h	3.0h	6.0h
	normal distribution	no	no	no	no	no
	Fig. 5E: Mitocondria fragment number
	sample	untreated	LAAO WT				LAAO R90A
	time	0h	0.5h	1.5h	3.0h	6.0h	0.5h	1.5h	3.0h	6.0h
	normal distribution	no	no	no	no	no	no	no	no	no
	Fig. 6A: Bioenergetic changes in the presence of glucose and pyruvate
	sample	untreated				LAAO WT				LAAO R90A
	time	0.5h	1.5h	3.0h	4.5h	0.5h	1.5h	3.0h	4.5h	0.5h	1.5h	3.0h	4.5h
	normal distribution	yes	yes	yes	yes	yes	yes	no	yes	yes	yes	yes	yes
	Fig. 6B: Bioenergetic changes in the absence of glucose and pyruvate
	sample	untreated				LAAO WT				LAAO R90A
	time	0.5h	1.5h	3.0h	4.5h	0.5h	1.5h	3.0h	4.5h	0.5h	1.5h	3.0h	4.5h
	normal distribution	yes	yes	no	no	no	yes	no	yes	yes	yes	yes	yes
	Fig. 6C: Basal respiration
	sample	untreated				LAAO WT				LAAO R90A
	time	0.5h	1.5h	3.0h	4.5h	0.5h	1.5h	3.0h	4.5h	0.5h	1.5h	3.0h	4.5h
	normal distribution	yes	yes	yes	no	yes	yes	yes	yes	yes	yes	yes	yes
	Fig. 6C: Maximal respiration
	sample	untreated				LAAO WT				LAAO R90A
	time	0.5h	1.5h	3.0h	4.5h	0.5h	1.5h	3.0h	4.5h	0.5h	1.5h	3.0h	4.5h
	normal distribution	yes	yes	yes	no	yes	yes	yes	no	yes	no	no	no
	Fig. 6C: Proton leak
	sample	untreated				LAAO WT				LAAO R90A
	time	0.5h	1.5h	3.0h	4.5h	0.5h	1.5h	3.0h	4.5h	0.5h	1.5h	3.0h	4.5h
	normal distribution	yes	yes	yes	no	yes	yes	yes	yes	yes	no	yes	yes
	Fig. 6D: ATP production
	sample	untreated				LAAO WT				LAAO R90A
	time	0.5h	1.5h	3.0h	4.5h	0.5h	1.5h	3.0h	4.5h	0.5h	1.5h	3.0h	4.5h
	normal distribution	yes	yes	yes	yes	no	no	yes	no	yes	yes	yes	yes
	Fig. 6D: Spare capacity
	sample	untreated				LAAO WT				LAAO R90A
	time	0.5h	1.5h	3.0h	4.5h	0.5h	1.5h	3.0h	4.5h	0.5h	1.5h	3.0h	4.5h
	normal distribution	yes	yes	no	yes	yes	no	no	no	yes	yes	no	no
	Fig. 6D: Non mitochondrial respiration
	sample	untreated				LAAO WT				LAAO R90A
	time	0.5h	1.5h	3.0h	4.5h	0.5h	1.5h	3.0h	4.5h	0.5h	1.5h	3.0h	4.5h
	normal distribution	yes	yes	yes	no	yes	yes	yes	yes	yes	yes	yes	yes
	Fig. 6E: Glycolytic reserve
	sample	untreated				LAAO WT				LAAO R90A
	time	0.5h	1.5h	3.0h	4.5h	0.5h	1.5h	3.0h	4.5h	0.5h	1.5h	3.0h	4.5h
	normal distribution	yes	yes	yes	yes	yes	yes	yes	yes	yes	yes	yes	yes
	Fig. 6F: Glycolytic capacity
	sample	untreated				LAAO WT				LAAO R90A
	time	0.5h	1.5h	3.0h	4.5h	0.5h	1.5h	3.0h	4.5h	0.5h	1.5h	3.0h	4.5h
	normal distribution	yes	yes	yes	yes	yes	yes	yes	yes	yes	yes	yes	yes
	Fig. 6F: Non glycolytic acidification
	sample	untreated				LAAO WT				LAAO R90A
	time	0.5h	1.5h	3.0h	4.5h	0.5h	1.5h	3.0h	4.5h	0.5h	1.5h	3.0h	4.5h
	normal distribution	yes	yes	no	yes	yes	yes	no	yes	yes	yes	yes	yes
	Fig. 7D: Mitophagy index of SH-SY5Y
	sample	untreated	LAAO WT	LAAO R90A	Oligomycin
	normal distribution	Yes	Yes	Yes	Yes
	Fig. 7E: Number of SH-SY5Y cell
	sample	untreated	LAAO WT	LAAO R90A	Oligomycin
	normal distribution	Yes	Yes	Yes	Yes

## Sheet: Effect Size 
	Supplementary Materials for
	Functional analyses and integrated mechanisms of cell death by L-amino acid oxidase
	Krisna Prak, Christin Luft, Eliona Tsefou, Carlos Chávez-Olórtegui, Janos Kriston-Vizi, Robin Kettler, Vania M. M. Braga
	Effect Size Reporting as eta squared (ƞ2) values using unpaired t-test with Welch's correction, GraphPad Prism 9.4)
	ƞ2 = 0.01: small effect size; ƞ2 = 0.06: medium effect size; ƞ2 ≥ 0.14: large effect size.
	Fig. 1H: ROS intensity
		sample	LAAO WT				LAAO R90A
	sample	time	0.5h	1.5h	3.0h	6.0h	0.5h	1.5h	3.0h	6.0h
	untreated	0	−	−	−	−	−	−	−	−
	LAAO WT	0.5h	−	−	−	−	−	−	−	−
		1.5h	0.345	−	−	−	−	−	−	−
		3.0h	0.130	0.124	−	−	−	−	−	−
		6.0h	0.600	−	0.430	−	−	−	−	−
	LAAO R90A	0.5h	−	−	−	−	−	−	−	−
		1.5h	−	0.244	−	−	0.111	−	−	−
		3.0h	−	−	−	−	0.221	0.076	−	−
		6.0h	−	−	−	0.527	−	−	−	−
	Fig. 2B: Autophagosome (LC3 number)
		sample	LAAO WT				LAAO R90A
	sample	time	0.5h	1.5h	3.0h	6.0h	0.5h	1.5h	3.0h	6.0h
	untreated	0	−	−	0.028	0.090	−	0.130	−	−
	LAAO WT	0.5h	−	−	−	−	−	−	−	−
		1.5h	−	−	−	−	−	−	−	−
		3.0h	−	−	−	−	−	−	−	−
		6.0h	0.040	0.025		−	−	−	−	−
	LAAO R90A	0.5h	−	−	−	−	−	−	−	−
		1.5h	−	0.063	−	−	−	−	−	−
		3.0h	−	−	−	−	−	0.2	−	−
		6.0h	−	−	−	0.072	−	0.111	0.043	−
	Fig. 2D: Autophagy flux index of HepG2
		sample	LAAO WT				LAAO R90A				CQ				CQ+LAAOWT
	sample	time	0.5h	2.0h	6.0h	11.0h	0.5h	2.0h	6.0h	11.0h	0.5h	2.0h	6.0h	11.0h	0.5h	2.0h	6.0h	11.0h
	untreated	0.5h	0.424	−	−	−	0.369	−	−	−	−	−	−	−	0.123	−	−	−
		2.0h	0.346	−	−	−	0.322	−	−	−	−	−	−	−	0.174	−	−	−
		6.0h	0.136	−	−	−	0.448	−	−	−	0.104	−	−	−	0.472	−	−	−
		11.0h	−	−	−	−	0.350	−	−	−	0.423	−	−	−	0.572	−	−	−
	LAAO R90A	0.5h	−	−	−	−	−	−	−	−	−	−	−	−	−	−	−	−
		2.0h	−	−	−	−	−	−	−	−	−	−	−	−	−	−	−	−
		6.0h	−	−	0.341	−	−	−	−	−	−	−	−	−	−	−	−	−
		11.0h	−	−	−	0.430	−	−	−	−	−	−	−	−	−	−	−	−
	CQ	0.5h	0.445	−	−	−	0.389	−	−	−	−	−	−	−	−	−	−	−
		2.0h	−	0.488	−	−	−	0.458	−	−	−	−	−	−	−	−	−	−
		6.0h	−	−	0.367	−	−	−	0.547	−	−	−	−	−	−	−	−	−
		11.0h	−	−	−	0.217	−	−	−	0.710	−	−	−	−	−	−	−	−
	CQ+LAAOWT	0.5h	0.681	−	−	−	0.561	−	−	−	−	−	−	−	−	−	−	−
		2.0h	−	0.637	−	−	−	0.583	−	−	−	−	−	−	−	−	−	−
		6.0h	−	−	0.667	−	−	−	0.716	−	−	−	−	−	−	−	−	−
		11.0h	−	−	−	0.383	−	−	−	0.757	−	−	−	0.142	−	−	−	−
	Fig. 3C: Lysosome number
		sample	LAAO WT				LAAO R90A
	sample	time	0.5h	1.5h	3.0h	6.0h	0.5h	1.5h	3.0h	6.0h
	untreated	0	0.011	0.047	0.179	0.320	−	−	−	−
	LAAO WT	0.5h	−	−	−	−	−	−	−	−
		1.5h	0.013	−	−	−	−	−	−	−
		3.0h	0.011	0.047	−	−	−	−	−	−
		6.0h	0.250	0.170	0.064	−	−	−	−	−
	LAAO R90A	0.5h	0.034	−	−	−	−	−	−	−
		1.5h	−	0.052	−	−	−	−	−	−
		3.0h	−	−	0.250	−	−	−	−	−
		6.0h	−	−	−	0.45	−	−	−	−
	Fig. 3D: Lysosome size
		sample	LAAO WT				LAAO R90A
	sample	time	0.5h	1.5h	3.0h	6.0h	0.5h	1.5h	3.0h	6.0h
	untreated	0	0.039	−	−	0.030	−	−	−	−
	LAAO WT	0.5h	−	−	−	−	−	−	−	−
		1.5h	0.023	−	−	−	−	−	−	−
		3.0h	0.091	0.027	−	−	−	−	−	−
		6.0h	0.110	0.02		−	−	−	−	−
	LAAO R90A	0.5h	0.061	−	−	−	−	−	−	−
		1.5h	−	−	−	−	−	−	−	−
		3.0h	−	−	−	−	−	−	−	−
		6.0h	−	−	−	−	−	−	−	−
	Fig. 4A: Nucleus number
		sample	LAAO WT				LAAO R90A
	sample	time	0.5h	1.5h	3.0h	6.0h	0.5h	1.5h	3.0h	6.0h
	untreated	0	0.013	0.026	0.043	0.079	−	−	−	−
	LAAO WT	0.5h	−	−	−	−	−	−	−	−
		1.5h	−	−	−	−	−	−	−	−
		3.0h	−	−	−	−	−	−	−	−
		6.0h	0.026	−	−	−	−	−	−	−
	LAAO R90A	0.5h	−	−	−	−	−	−	−	−
		1.5h	−	−	−	−	−	−	−	−
		3.0h	−	−	−	−	−	−	−	−
		6.0h	−	−	−	−	−	−	−	−
	Fig. 4B: Nucleus number
		sample	LAAO WT				LAAO R90A
	sample	time	0.5h	1.5h	3.0h	6.0h	0.5h	1.5h	3.0h	6.0h
	untreated	0	−	−	−	−	−	−	−	−
	LAAO WT	0.5h	−	−	−	−	−	−	−	−
		1.5h	−	−	−	−	−	−	−	−
		3.0h	−	−	−	−	−	−	−	−
		6.0h	0.026	0.030	0.045	−	−	−	−	−
	LAAO R90A	0.5h	−	−	−	−	−	−	−	−
		1.5h	−	−	−	−	−	−	−	−
		3.0h	−	−	−	−	−	−	−	−
		6.0h	−	−	−	0.024	−	−	−	−
	Fig. 4D: Mitocondria intensity
		sample	LAAO WT				LAAO R90A
	sample	time	0.5h	1.5h	3.0h	6.0h	0.5h	1.5h	3.0h	6.0h
	untreated	0	−	0.245	0.207	−	−	−	−	−
	LAAO WT	0.5h	−	−	−	−	−	−	−	−
		1.5h	0.185	−	−	−	−	−	−	−
		3.0h	0.145	−	−	−	−	−	−	−
		6.0h				−	−	−	−	−
	LAAO R90A	0.5h	−	−	−	−	−	−	−	−
		1.5h	−	−	−	−	−	−	−	−
		3.0h	−	−	−	−	−	−	−	−
		6.0h	−	−	−		−	−	−	−
	Fig. 4E: Mitocondria intensity
		sample	LAAO WT				LAAO R90A
	sample	time	0.5h	1.5h	3.0h	6.0h	0.5h	1.5h	3.0h	6.0h
	untreated	0	−	0.162	0.298	−	0.074	0.252	−	−
	LAAO WT	0.5h	−	−	−	−	−	−	−	−
		1.5h	0.266	−	−	−	−	−	−	−
		3.0h	0.415	−	−	−	−	−	−	−
		6.0h	−	−	−	−	−	−	−	−
	LAAO R90A	0.5h	0.051	−	−	−	−	−	−	−
		1.5h	−	0.563	−	−	0.076	−	−	−
		3.0h	−	−	0.485	−	0.213	−	−	−
		6.0h	−	−	−		−	−	−	−
	Fig. 4F: Mitocondria size
		sample	LAAO WT				LAAO R90A
	sample	time	0.5h	1.5h	3.0h	6.0h	0.5h	1.5h	3.0h	6.0h
	untreated	0	0.136	−	0.159	−	−	−	−	−
	LAAO WT	0.5h	−	−	−	−	−	−	−	−
		1.5h	0.083	−	−	−	−	−	−	−
		3.0h	−	0.105	−	−	−	−	−	−
		6.0h	−	−	−	−	−	−	−	−
	LAAO R90A	0.5h	−	−	−	−	−	−	−	−
		1.5h	−	−	−	−	−	−	−	−
		3.0h	−	−	−	−	−	−	−	−
		6.0h	−	−	−		−	−	−	−
	Fig. 4G: Mitocondria size
		sample	LAAO WT				LAAO R90A
	sample	time	0.5h	1.5h	3.0h	6.0h	0.5h	1.5h	3.0h	6.0h
	untreated	0	0.155	0.193	0.336	−	0.055	0.351	0.163	−
	LAAO WT	0.5h	−	−	−	−	−	−	−	−
		1.5h	−	−	−	−	−	−	−	−
		3.0h	0.062	−	−	−	−	−	−	−
		6.0h	−	−	−	−	−	−	−	−
	LAAO R90A	0.5h	−	−	−	−	−	−	−	−
		1.5h	0.050	−	−	−	0.161	−	−	−
		3.0h	−	0.061	−	−	−	0.096	−	−
		6.0h	−	−	−		−	−	−	−
	Fig. 5B: Mitocondria feret length
		sample	LAAO WT				LAAO R90A
	sample	time	0.5h	1.5h	3.0h	6.0h	0.5h	1.5h	3.0h	6.0h
	untreated	0	0.451	0.312	0.678	−	−	−	−	−
	LAAO WT	0.5h	−	−	−	−	−	−	−	−
		1.5h	−	−	−	−	−	−	−	−
		3.0h	0.222	0.219	−	−	−	−	−	−
		6.0h	−	−	−	−	−	−	−	−
	LAAO R90A	0.5h	−	−	−	−	−	−	−	−
		1.5h	−	−	−	−	−	−	−	−
		3.0h	−	−	−	−	−	−	−	−
		6.0h	−	−	−		−	−	−	−
	Fig. 5C: Mitocondria feret length
		sample	LAAO WT				LAAO R90A
	sample	time	0.5h	1.5h	3.0h	6.0h	0.5h	1.5h	3.0h	6.0h
	untreated	0	0.200	0.123	0.229	−	0.048	0.362	0.108	−
	LAAO WT	0.5h	−	−	−	−	−	−	−	−
		1.5h	−	−	−	−	−	−	−	−
		3.0h	−	−	−	−	−	−	−	−
		6.0h	−	−	−	−	−	−	−	−
	LAAO R90A	0.5h	0.056	−	−	−	−	−	−	−
		1.5h	−	0.136	−	−	0.233	−	−	−
		3.0h	−	−	0.057	−	−	0.243	−	−
		6.0h	−	−	−		−	−	−	−
	Fig. 5D: Mitocondria fragment number
		sample	LAAO WT				LAAO R90A
	sample	time	0.5h	1.5h	3.0h	6.0h	0.5h	1.5h	3.0h	6.0h
	untreated	0	0.0814	0.042	0.101	−	−	−	−	−
	LAAO WT	0.5h	−	−	−	−	−	−	−	−
		1.5h	−	−	−	−	−	−	−	−
		3.0h	0.007	−	−	−	−	−	−	−
		6.0h	−	−	−	−	−	−	−	−
	LAAO R90A	0.5h	−	−	−	−	−	−	−	−
		1.5h	−	−	−	−	−	−	−	−
		3.0h	−	−	−	−	−	−	−	−
		6.0h	−	−	−		−	−	−	−
	Fig. 5E: Mitocondria fragment number
		sample	LAAO WT				LAAO R90A
	sample	time	0.5h	1.5h	3.0h	6.0h	0.5h	1.5h	3.0h	6.0h
	untreated	0	0.041	−	−	−	−	0.017	−	−
	LAAO WT	0.5h	−	−	−	−	−	−	−	−
		1.5h	−	−	−	−	−	−	−	−
		3.0h	−	−	−	−	−	−	−	−
		6.0h	−	−	−	−	−	−	−	−
	LAAO R90A	0.5h	−	−	−	−	−	−	−	−
		1.5h	−	0.013	−	−	0.018	−	−	−
		3.0h	−	−	−	−	−	0.026	−	−
		6.0h	−	−	−		−	−	−	−
	Fig. 6A: Bioenergetic changes in the presence of glucose and pyruvate
		sample	untreated				LAAO WT				LAAO R90A
	sample	time	0.5h	1.5h	3.0h	4.5h	0.5h	1.5h	3.0h	4.5h	0.5h	1.5h	3.0h	4.5h
	untreated	0.5h	−	−	−	−	−	−	−	−	−	−	−	−
		1.5h	−	−	−	−	−	−	−	−	−	−	−	−
		3.0h	−	−	−	−	−	−	0.310	−	−	−	−	−
		4.5h	−	−	−	−	−	−	−	−	−	−	−	−
	LAAO WT	0.5h	−	−	−	−	−	−	−	−	−	−	−	−
		1.5h	−	−	−	−	−	−	−	−	−	−	−	−
		3.0h	−	−	−	−	−	−	−	−	−	−	−	−
		4.5h	−	−	−	−	−	−	−	−	−	−	−	−
	LAAO R90A	0.5h	−	−	−	−	−	−	−	−	−	−	−	−
		1.5h	−	−	−	−	−	−	−	−	−	−	−	−
		3.0h	−	−	−	−	−	−	0.312	−	−	−	−	−
		4.5h	−	−	−		−	−	−	0.339	−	−	−	−
	Fig. 6B: Bioenergetic changes in the absence of glucose and pyruvate
		sample	untreated				LAAO WT				LAAO R90A
	sample	time	0.5h	1.5h	3.0h	4.5h	0.5h	1.5h	3.0h	4.5h	0.5h	1.5h	3.0h	4.5h
	untreated	0.5h	−	−	−	−	−	−	−	−	−	−	−	−
		1.5h	−	−	−	−	−	−	−	−	−	−	−	−
		3.0h	−	−	−	−	−	−	−	−	−	−	−	−
		4.5h	−	−	−	−	−	−	−	0.675	−	−	−	−
	LAAO WT	0.5h	−	−	−	−	−	−	−	−	−	−	−	−
		1.5h	−	−	−	−	−	−	−	−	−	−	−	−
		3.0h	−	−	−	−	−	−	−	−	−	−	−	−
		4.5h	−	−	−	−	0.589	0.521	−	−	−	−	−	−
	LAAO R90A	0.5h	−	−	−	−	−	−	−	−	−	−	−	−
		1.5h	−	−	−	−	−	−	−	−	−	−	−	−
		3.0h	−	−	−	−	−	−	−	−	−	−	−	−
		4.5h	−	−	−		−	−	−	0.702	−	−	−	−
	Fig. 6C: Basal respiration
		sample	untreated				LAAO WT				LAAO R90A
	sample	time	0.5h	1.5h	3.0h	4.5h	0.5h	1.5h	3.0h	4.5h	0.5h	1.5h	3.0h	4.5h
	untreated	0.5h	−	−	−	−	−	−	−	−	−	−	−	−
		1.5h	−	−	−	−	−	−	−	−	−	−	−	−
		3.0h	0.600	−	−	−	−	−	−	−	−	−	−	−
		4.5h	−	−	−	−	−	−	−	−	−	−	−	−
	LAAO WT	0.5h	−	−	−	−	−	−	−	−	−	−	−	−
		1.5h	−	−	−	−	−	−	−	−	−	−	−	−
		3.0h	−	−	−	−	−	0.443	−	−	−	−	−	−
		4.5h	−	−	−	−	0.822	0.841	−	−	−	−	−	−
	LAAO R90A	0.5h	−	−	−	−	−	−	−	−	−	−	−	−
		1.5h	−	−	−	−	−	−	−	−	−	−	−	−
		3.0h	−	−	−	−	−	−	−	−	−	−	−	−
		4.5h	−	−	−		−	−	−	0.661	−	−	−	−
	Fig. 6C: Maximal respiration
		sample	untreated				LAAO WT				LAAO R90A
	sample	time	0.5h	1.5h	3.0h	4.5h	0.5h	1.5h	3.0h	4.5h	0.5h	1.5h	3.0h	4.5h
	untreated	0.5h	−	−	−	−	−	−	−	−	−	−	−	−
		1.5h	−	−	−	−	−	−	−	−	−	−	−	−
		3.0h	−	−	−	−	−	−	−	−	−	−	−	−
		4.5h	−	−	−	−	−	−	−	0.776	−	−	−	−
	LAAO WT	0.5h	−	−	−	−	−	−	−	−	−	−	−	−
		1.5h	−	−	−	−	−	−	−	−	−	−	−	−
		3.0h	−	−	−	−	0.821	−	−	−	−	−	−	−
		4.5h	−	−	−	−	0.926	−	−	−	−	−	−	−
	LAAO R90A	0.5h	−	−	−	−	−	−	−	−	−	−	−	−
		1.5h	−	−	−	−	−	−	−	−	−	−	−	−
		3.0h	−	−	−	−	−	−	0.590	−	−	−	−	−
		4.5h	−	−	−		−	−	−	−	−	−	−	−
	Fig. 6C: Proton leak
		sample	untreated				LAAO WT				LAAO R90A
	sample	time	0.5h	1.5h	3.0h	4.5h	0.5h	1.5h	3.0h	4.5h	0.5h	1.5h	3.0h	4.5h
	untreated	0.5h	−	−	−	−	0.771	0.759	0.729	0.568	−	−	−	−
		1.5h	−	−	−	−	−	−	−	−	−	−	−	−
		3.0h	−	−	−	−	−	−	−	−	−	−	−	−
		4.5h	−	−	−	−	−	−	−	−	−	−	−	−
	LAAO WT	0.5h	−	−	−	−	−	−	−	−	−	−	−	−
		1.5h	−	−	−	−	−	−	−	−	−	−	−	−
		3.0h	−	−	−	−	−	−	−	−	−	−	−	−
		4.5h	−	−	−	−	−	−	−	−	−	−	−	−
	LAAO R90A	0.5h	−	−	−	−	−	−	−	−	−	−	−	−
		1.5h	−	−	−	−	−	0.739	−	−	−	−	−	−
		3.0h	−	−	−	−	−	−	−	−	−	−	−	−
		4.5h	−	−	−		−	−	−	−	−	−	−	−
	Fig. 6D: ATP production
		sample	untreated				LAAO WT				LAAO R90A
	sample	time	0.5h	1.5h	3.0h	4.5h	0.5h	1.5h	3.0h	4.5h	0.5h	1.5h	3.0h	4.5h
	untreated	0.5h	−	−	−	−	0.621	−	−	0.941	−	−	−	−
		1.5h	−	−	−	−	−	−	−	−	−	−	−	−
		3.0h	−	−	−	−	−	−	−	−	−	−	−	−
		4.5h	−	−	−	−	−	−	−	−	−	−	−	−
	LAAO WT	0.5h	−	−	−	−	−	−	−	−	−	−	−	−
		1.5h	−	−	−	−	−	−	−	−	−	−	−	−
		3.0h	−	−	−	−	−	−	−	−	−	−	−	−
		4.5h	−	−	−	−	−	−	−	−	−	−	−	−
	LAAO R90A	0.5h	−	−	−	−	−	−	−	−	−	−	−	−
		1.5h	−	−	−	−	−	−	−	−	−	−	−	−
		3.0h	−	−	−	−	−	−	0.809	−	−	−	−	−
		4.5h	−	−	−		−	−	−	0.903	−	−	−	−
	Fig. 6D: Spare capacity
		sample	untreated				LAAO WT				LAAO R90A
	sample	time	0.5h	1.5h	3.0h	4.5h	0.5h	1.5h	3.0h	4.5h	0.5h	1.5h	3.0h	4.5h
	untreated	0.5h	−	−	−	−	−	0.690	0.803	0.890	−	−	−	−
		1.5h	−	−	−	−	−	−	−	−	−	−	−	−
		3.0h	−	−	−	−	−	−	−	−	−	−	−	−
		4.5h	−	−	−	−	−	−	−	−	−	−	−	−
	LAAO WT	0.5h	−	−	−	−	−	−	−	−	−	−	−	−
		1.5h	−	−	−	−	−	−	−	−	−	−	−	−
		3.0h	−	−	−	−	0.870	−	−	−	−	−	−	−
		4.5h	−	−	−	−	0.933	−	−	−	−	−	−	−
	LAAO R90A	0.5h	−	−	−	−	−	−	−	−	−	−	−	−
		1.5h	−	−	−	−	−	0.613	−	−	−	−	−	−
		3.0h	−	−	−	−	−	−	0.671	−	−	−	−	−
		4.5h	−	−	−		−	−	−	−	−	−	−	−
	Fig. 6D: Non mitochondrial respiration
		sample	untreated				LAAO WT				LAAO R90A
	sample	time	0.5h	1.5h	3.0h	4.5h	0.5h	1.5h	3.0h	4.5h	0.5h	1.5h	3.0h	4.5h
	untreated	0.5h	−	−	−	−	−	−	−	−	−	−	−	−
		1.5h	0.365	−	−	−	−	−	−	−	−	−	−	−
		3.0h	0.563	−	−	−	−	−	−	−	−	−	−	−
		4.5h	−	−	−	−	−	−	−	−	−	−	−	−
	LAAO WT	0.5h	−	−	−	−	−	−	−	−	−	−	−	−
		1.5h	−	−	−	−	−	−	−	−	−	−	−	−
		3.0h	−	−	−	−	−	−	−	−	−	−	−	−
		4.5h	−	−	−	−	−	−	−	−	−	−	−	−
	LAAO R90A	0.5h	−	−	−	−	−	−	−	−	−	−	−	−
		1.5h	−	−	−	−	−	−	−	−	−	−	−	−
		3.0h	−	−	−	−	−	−	−	−	−	−	−	−
		4.5h	−	−	−		−	−	−	−	−	−	−	−
	Fig. 6E: Glycolytic reserve
		sample	untreated				LAAO WT				LAAO R90A
	sample	time	0.5h	1.5h	3.0h	4.5h	0.5h	1.5h	3.0h	4.5h	0.5h	1.5h	3.0h	4.5h
	untreated	0.5h	−	−	−	−	−	−	0.907	−	−	−	−	−
		1.5h	−	−	−	−	−	−	−	−	−	−	−	−
		3.0h	−	−	−	−	−	−	−	−	−	−	−	−
		4.5h	−	−	−	−	−	−	−	−	−	−	−	−
	LAAO WT	0.5h	−	−	−	−	−	−	−	−	−	−	−	−
		1.5h	−	−	−	−	−	−	−	−	−	−	−	−
		3.0h	−	−	−	−	0.899	−	−	−	−	−	−	−
		4.5h	−	−	−	−	0.952	−	−	−	−	−	−	−
	LAAO R90A	0.5h	−	−	−	−	−	−	−	−	−	−	−	−
		1.5h	−	−	−	−	−	0.810	−	−	−	−	−	−
		3.0h	−	−	−	−	−	−	0.903	−	−	−	−	−
		4.5h	−	−	−		−	−	−	0.945	−	−	−	−
	Fig. 6F: Glycolytic capacity
		sample	untreated				LAAO WT				LAAO R90A
	sample	time	0.5h	1.5h	3.0h	4.5h	0.5h	1.5h	3.0h	4.5h	0.5h	1.5h	3.0h	4.5h
	untreated	0.5h	−	−	−	−	−	−	0.870	−	−	−	−	−
		1.5h	−	−	−	−	−	−	−	−	−	−	−	−
		3.0h	−	−	−	−	−	−	−	−	−	−	−	−
		4.5h	−	−	−	−	−	−	−	−	−	−	−	−
	LAAO WT	0.5h	−	−	−	−	−	−	−	−	−	−	−	−
		1.5h	−	−	−	−	−	−	−	−	−	−	−	−
		3.0h	−	−	−	−	0.593	−	−	−	−	−	−	−
		4.5h	−	−	−	−	0.618	−	−	−	−	−	−	−
	LAAO R90A	0.5h	−	−	−	−	−	−	−	−	−	−	−	−
		1.5h	−	−	−	−	−	0.541	−	−	−	−	−	−
		3.0h	−	−	−	−	−	−	0.626	−	−	−	−	−
		4.5h	−	−	−		−	−	−	0.628	−	−	−	−
	Fig. 6F: Non glycolytic acidification
		sample	untreated				LAAO WT				LAAO R90A
	sample	time	0.5h	1.5h	3.0h	4.5h	0.5h	1.5h	3.0h	4.5h	0.5h	1.5h	3.0h	4.5h
	untreated	0.5h	−	−	−	−	−	−	−	−	−	−	−	−
		1.5h	−	−	−	−	−	−	−	−	−	−	−	−
		3.0h	−	−	−	−	−	−	−	−	−	−	−	−
		4.5h	−	−	−	−	−	−	−	−	−	−	−	−
	LAAO WT	0.5h	−	−	−	−	−	−	−	−	−	−	−	−
		1.5h	−	−	−	−	−	−	−	−	−	−	−	−
		3.0h	−	−	−	−	0.540	−	−	−	−	−	−	−
		4.5h	−	−	−	−	0.670	0.464	−	−	−	−	−	−
	LAAO R90A	0.5h	−	−	−	−	−	−	−	−	−	−	−	−
		1.5h	−	−	−	−	−	−	−	−	−	−	−	−
		3.0h	−	−	−	−	−	−	−	−	−	−	−	−
		4.5h	−	−	−		−	−	−	−	−	−	−	−
	Fig. 7D: Mitophagy index of SH-SY5Y
		sample	LAAO WT						LAAO R90A						Oligomycin
	sample	time	1.0h	2.0h	3.0h	4.0h	5.0h	6.0h	1.0h	2.0h	3.0h	4.0h	5.0h	6.0h	1.0h	2.0h	3.0h	4.0h	5.0h	6.0h
	untreated	1.0h	−	−	−	−	−	−	−	−	−	−	−	−	−	−	−	−	−	−
		2.0h	−	−	−	−	−	−	−	−	−	−	−	−	−	−	−	−	−	−
		3.0h	−	−	0.183	−	−	−	−	−	−	−	−	−	−	−	−	−	−	−
		4.0h	−	−	−	0.358	−	−	−	−	−	−	−	−	−	−	−	0.118	−	−
		5.0h	−	−	−	−	0.327	−	−	−	−	−	−	−	−	−	−	−	0.209	−
		6.0h	−	−	−	−	−	0.362	−	−	−	−	−	−	−	−	−	−	−	0.203
	LAAO R90A	1.0h	−	−	−	−	−	−	−	−	−	−	−	−	−	−	−	−	−	−
		2.0h	−	0.0524	−	−	−	−	−	−	−	−	−	−	−	−	−	−	−	−
		3.0h	−	−	0.188	−	−	−	−	−	−	−	−	−	−	−	−	−	−	−
		4.0h	−	−	−	0.300	−	−	−	−	−	−	−	−	−	−	−	−	−	−
		5.0h	−	−	−	−	0.276	−	−	−	−	−	−	−	−	−	−	−	−	−
		6.0h	−	−	−	−	−	0.285	−	−	−	−	−	−	−	−	−	−	−	−
	oligomycin	1.0h	−	−	−	−	−	−	−	−	−	−	−	−	−	−	−	−	−	−
		2.0h	−	−	−	−	−	−	−	−	−	−	−	−	−	−	−	−	−	−
		3.0h	−	−	−	−	−	−	−	−	0.044	−	−	−	−	−	−	−	−	−
		4.0h	−	−	−	−	−	−	−	−	−	0.068	−	−	−	−	−	−	−	−
		5.0h	−	−	−	−	−	−	−	−	−	−	0.143	−	−	−	−	−	−	−
		6.0h	−	−	−	−	−	−	−	−	−	−	−	0.048	−	−	−	−	−	−
	Fig. 7E: Number of cells
		sample	LAAO WT						LAAO R90A						Oligomycin
	sample	time	1.0h	2.0h	3.0h	4.0h	5.0h	6.0h	1.0h	2.0h	3.0h	4.0h	5.0h	6.0h	1.0h	2.0h	3.0h	4.0h	5.0h	6.0h
	untreated	1.0h	−	−	−	−	−	−	−	−	−	−	−	−	−	−	−	−	−	−
		2.0h	−	−	−	−	−	−	−	−	−	−	−	−	−	−	−	−	−	−
		3.0h	−	−	0.122	−	−	−	−	−	−	−	−	−	−	−	−	−	−	−
		4.0h	−	−	−	0.282	−	−	−	−	−	−	−	−	−	−	−	−	−	−
		5.0h	−	−	−	−	0.415	−	−	−	−	−	−	−	−	−	−	−	−	−
		6.0h	−	−	−	−	−	0.389	−	−	−	−	−	−	−	−	−	−	−	0.063
	LAAO R90A	1.0h	−	−	−	−	−	−	−	−	−	−	−	−	−	−	−	−	−	−
		2.0h	−	−	−	−	−	−	−	−	−	−	−	−	−	−	−	−	−	−
		3.0h	−	−	0.083	−	−	−	−	−	−	−	−	−	−	−	−	−	−	−
		4.0h	−	−	−	0.206	−	−	−	−	−	−	−	−	−	−	−	−	−	−
		5.0h	−	−	−	−	0.333	−	−	−	−	−	−	−	−	−	−	−	−	−
		6.0h	−	−	−	−	−	0.300	−	−	−	−	−	−	−	−	−	−	−	−
	oligomycin	1.0h	−	−	−	−	−	−	−	−	−	−	−	−	−	−	−	−	−	−
		2.0h	−	−	−	−	−	−	−	−	−	−	−	−	−	−	−	−	−	−
		3.0h	−	−	−	−	−	−	−	−	−	−	−	−	−	−	−	−	−	−
		4.0h	−	−	−	0.121	−	−	−	−	−	−	−	−	−	−	−	−	−	−
		5.0h	−	−	−	−	0.179	−	−	−	−	−	−	−	−	−	−	−	−	−
		6.0h	−	−	−	−	−	0.196	−	−	−	−	−	−	−	−	−	−	−	−

## Sheet: Fig.2D_Statistics
	Supplementary Materials for
	Functional analyses and integrated mechanisms of cell death by L-amino acid oxidase
	Krisna Prak, Christin Luft, Eliona Tsefou, Carlos Chávez-Olórtegui, Janos Kriston-Vizi, Robin Kettler, Vania M. M. Braga
	Statistics for Fig. 2D using Mann-Whitney multiple comparisons (two-stage step-up (Benjamini, Krieger, and Yekutieli), GraphPad Prism 9.4)
	Fig. 2D: Autophagy flux index of HepG2
	Comparison between samples
		UT vs. WT		UT vs. R90A		UT vs. CQ		UT vs. CQ+WT		WT vs. R90A		WT vs. CQ		WT vs. CQ+WT		R90A vs. CQ		R90A vs CQ+WT		CQ vs. CQ+WT
	Time point (h)	Significant	P value	Significant	P value	Significant	P value	Significant	P value	Significant	P value	Significant	P value	Significant	P value	Significant	P value	Significant	P value	Significant	P value
	0.1	Yes	9.8e-05	Yes	4.4e-05	No	0.362156	Yes	5.2e-05	No	0.121967	Yes	1e-06	Yes	<0.000001	Yes	3e-06	Yes	<0.000001	Yes	1.1e-05
	0.5	Yes	<0.000001	Yes	<0.000001	No	0.784315	Yes	0.009285	No	0.693394	Yes	<0.000001	Yes	<0.000001	Yes	<0.000001	Yes	<0.000001	No	0.006528
	1	Yes	1e-06	Yes	1e-06	No	0.150963	Yes	0.000598	No	0.282789	Yes	<0.000001	Yes	<0.000001	Yes	<0.000001	Yes	<0.000001	No	0.208154
	1.5	Yes	9e-06	Yes	8.9e-05	Yes	0.047693	Yes	0.000156	No	0.759577	Yes	<0.000001	Yes	<0.000001	Yes	<0.000001	Yes	<0.000001	No	0.525033
	2	Yes	<0.000001	Yes	<0.000001	Yes	0.082597	Yes	0.003818	No	0.245927	Yes	<0.000001	Yes	<0.000001	Yes	<0.000001	Yes	<0.000001	No	0.485345
	2.5	Yes	<0.000001	Yes	<0.000001	Yes	0.037772	Yes	0.000455	No	0.317602	Yes	<0.000001	Yes	<0.000001	Yes	<0.000001	Yes	<0.000001	No	0.34917
	3	Yes	<0.000001	Yes	<0.000001	No	0.033954	Yes	0.00173	No	0.411361	Yes	<0.000001	Yes	<0.000001	Yes	<0.000001	Yes	<0.000001	No	0.792266
	3.5	Yes	<0.000001	Yes	<0.000001	No	0.501085	Yes	0.00122	No	0.050557	Yes	7e-06	Yes	<0.000001	Yes	<0.000001	Yes	<0.000001	No	0.317448
	4	Yes	5e-05	Yes	<0.000001	Yes	0.004224	Yes	1.8e-05	Yes	0.032527	Yes	<0.000001	Yes	<0.000001	Yes	<0.000001	Yes	<0.000001	No	0.552374
	4.5	Yes	0.008114	Yes	2e-06	Yes	0.005535	Yes	<0.000001	Yes	0.001455	Yes	<0.000001	Yes	<0.000001	Yes	<0.000001	Yes	<0.000001	No	0.150237
	5	Yes	0.003524	Yes	<0.000001	Yes	0.004523	Yes	<0.000001	Yes	1.1e-05	Yes	<0.000001	Yes	<0.000001	Yes	<0.000001	Yes	<0.000001	No	0.113489
	5.5	Yes	0.018587	Yes	3e-06	Yes	0.003809	Yes	<0.000001	Yes	0.000438	Yes	<0.000001	Yes	<0.000001	Yes	<0.000001	Yes	<0.000001	No	0.091478
	6	Yes	0.001025	Yes	<0.000001	Yes	0.002583	Yes	<0.000001	Yes	<0.000001	Yes	<0.000001	Yes	<0.000001	Yes	<0.000001	Yes	<0.000001	No	0.032866
	6.5	Yes	0.008618	Yes	<0.000001	Yes	0.002403	Yes	<0.000001	Yes	5e-06	Yes	<0.000001	Yes	<0.000001	Yes	<0.000001	Yes	<0.000001	Yes	0.00154
	7	Yes	0.040802	Yes	<0.000001	Yes	0.000164	Yes	<0.000001	Yes	3.3e-05	Yes	<0.000001	Yes	<0.000001	Yes	<0.000001	Yes	<0.000001	No	0.148011
	7.5	Yes	0.017005	Yes	<0.000001	Yes	0.000704	Yes	<0.000001	Yes	<0.000001	Yes	<0.000001	Yes	<0.000001	Yes	<0.000001	Yes	<0.000001	Yes	0.000279
	8	No	0.294743	Yes	<0.000001	Yes	0.001273	Yes	<0.000001	Yes	<0.000001	Yes	<0.000001	Yes	<0.000001	Yes	<0.000001	Yes	<0.000001	Yes	0.000932
	8.5	No	0.339183	Yes	<0.000001	Yes	2.4e-05	Yes	<0.000001	Yes	<0.000001	Yes	<0.000001	Yes	<0.000001	Yes	<0.000001	Yes	<0.000001	Yes	0.028175
	9	No	0.873578	Yes	<0.000001	Yes	1.3e-05	Yes	<0.000001	Yes	<0.000001	Yes	<0.000001	Yes	<0.000001	Yes	<0.000001	Yes	<0.000001	Yes	0.001928
	9.5	No	0.778175	Yes	<0.000001	Yes	0.001134	Yes	<0.000001	Yes	<0.000001	Yes	0.000106	Yes	<0.000001	Yes	<0.000001	Yes	<0.000001	Yes	0.004224
	10	No	0.572496	Yes	<0.000001	Yes	0.001134	Yes	<0.000001	Yes	<0.000001	Yes	0.00042	Yes	<0.000001	Yes	<0.000001	Yes	<0.000001	Yes	0.000649
	10.5	No	0.637209	Yes	1e-06	Yes	0.000332	Yes	<0.000001	Yes	<0.000001	Yes	3.6e-05	Yes	<0.000001	Yes	<0.000001	Yes	<0.000001	Yes	0.033965
	11	No	0.129265	Yes	<0.000001	Yes	<0.000001	Yes	<0.000001	Yes	<0.000001	Yes	0.000326	Yes	<0.000001	Yes	<0.000001	Yes	<0.000001	Yes	0.002677

## Sheet: Fig.7_Statistics
	Supplementary Materials for
	Functional analyses and integrated mechanisms of cell death by L-amino acid oxidase
	Krisna Prak, Christin Luft, Eliona Tsefou, Carlos Chávez-Olórtegui, Janos Kriston-Vizi, Robin Kettler, Vania M. M. Braga
	Statistics for Fig. 7 using Mann-Whitney multiple comparisons (two-stage step-up (Benjamini, Krieger, and Yekutieli), GraphPad Prism 9.4)
	Fig. 7D: Mitophagy index of SH-SY5Y
	Comparison between samples
		UT vs. WT		UT vs. R90A		UT vs. Oligomycin		UT vs. H2O2		WT vs. R90A		WT vs. Oligomycin		R90A vs. Oligomycin
	Time point (h)	Significant	P value	Significant	P value	Significant	P value	Significant	P value	Significant	P value	Significant	P value	Significant	P value
	0.1	No	0.615314	No	0.660974	No	0.57838	No	0.381063	No	0.850434	No	0.946306	No	0.775956
	1	No	0.856298	No	0.422356	No	0.103805	Yes	0.001593	No	0.344085	No	0.13357	No	0.643442
	2	No	0.051886	No	0.973753	No	0.226497	Yes	1.9e-05	Yes	0.044412	No	0.627384	No	0.326255
	3	Yes	0.009874	No	0.558743	No	0.098776	−	−	Yes	0.002827	No	0.214503	Yes	0.0332
	4	Yes	0.000548	No	0.719752	Yes	0.033078	−	−	Yes	0.00031	No	0.065545	Yes	0.028451
	5	Yes	0.003437	No	0.569996	Yes	0.00799	−	−	Yes	0.006541	No	0.405406	Yes	0.009858
	6	Yes	0.00394	No	0.810172	Yes	0.008419	−	−	Yes	0.011785	No	0.330251	Yes	0.025934
	Fig. 7E: Number of cells
	Comparison between samples
		UT vs. WT		UT vs. R90A		UT vs. Oligomycin		UT vs. H2O2		WT vs. R90A		WT vs. Oligomycin		R90A vs. Oligomycin
	Time point (h)	Significant	P value	Significant	P value	Significant	P value	Significant	P value	Significant	P value	Significant	P value	Significant	P value
	0.1	No	0.314007	No	0.143943	No	0.385268	No	0.503677	No	0.547471	No	0.782894	No	0.603977
	1	No	0.482551	No	0.591582	No	0.780367	No	0.306839	No	0.961314	No	0.72749	No	0.846955
	2	No	0.157107	No	0.378234	No	0.639942	Yes	1e-06	No	0.504919	No	0.439487	No	0.941874
	3	Yes	0.008238	No	0.793561	No	0.283984	Yes	<0.000001	Yes	0.028106	No	0.13238	No	0.46791
	4	Yes	8.4e-05	No	0.489274	No	0.131964	Yes	1e-05	Yes	0.000244	Yes	0.008243	No	0.307997
	5	Yes	<0.000001	No	0.615485	No	0.060699	Yes	1e-05	Yes	2e-06	Yes	0.000307	No	0.226186
	6	Yes	<0.000001	No	0.359854	Yes	0.03517	Yes	1e-05	Yes	4e-06	Yes	2.4e-05	No	0.254005
